# Supplementary material for: Differences in Exercise Performance in Fontan Patients with Extracardiac Conduit and Lateral Tunnel: A FORCE Fontan Registry Study
Source: J Clin Med. 2025 Jun 9;14(12):4067. doi: 10.3390/jcm14124067 (PMC12193827; doi:10.3390/jcm14124067)
Supplement: Supplementary file 1 [file jcm-14-04067-s001.zip]

Archive with 1 entries (1 files):
- jcm-3642788-supplementary.pdf
